# Supplementary material for: Direct Analysis of Marine Dissolved Organic Matter Using LC-FT-ICR MS
Source: Environ Sci Technol. 2024 Mar 1;58(10):4637–47. doi: 10.1021/acs.est.3c07219 (PMC10938638; doi:10.1021/acs.est.3c07219)
Supplement: Supplementary file 2 — es3c07219_si_002.txt [file es3c07219_si_002.txt]

option explicit         ' turn on tight VBScript checking     

' VARIABLE DEFINITIONS    
' ----------------------------------------------------------------------------------------

Dim openAnalysis     
Dim nSegments, Segments()     
Dim nAnalysis, Analysis(), ScanRate(), PeakCount()  
Dim Cmpd, Spec, Chrom   
Dim k,i,n,m,scans     
Dim message, name     
Dim BlCorr, ReCal    
Dim CRLF     
CRLF = Chr(10)     
Dim TIC, Pol   
Dim objFSO, objFile, MethodFile, MassListMin, MassListMax    

' ----------------------------------------------------------------------------------------

' Define standard Min-Max Range for the mass lists     
MassListMin = 150     
MassListMax = 1000    

' MAIN ROUTINE    
' ----------------------------------------------------------------------------------------
     
if msgbox ("Do you want to automatically extract segments from LC-MS runs?" & CRLF &_   
            "For each segment, an (average) compound spectrum will be generated from all sectra in the specified retention time ranges."  & CRLF &_   
            "Hint: A new TIC chromatogram will be added for each open analysis." , vbyesno, "Segmentation") = 6 then     
       
    ' Define a "TIC, -isCID MS" chromatogram trace   
    ChromDef     
    
    nAnalysis = application.analyses.Count   
    reDim Analysis(nAnalysis)   
    reDim ScanRate(nAnalysis)
    reDim PeakCount(nAnalysis)     
    i = 1   
       
    for each openAnalysis in application.analyses   
         
        ' Add a TIC chromatogram as last trace 
        openAnalysis.Chromatograms.AddChromatogram TIC    
 
        scans = Round(60 * openAnalysis.Chromatograms(openAnalysis.Chromatograms.Count).Size / (openAnalysis.Chromatograms(openAnalysis.Chromatograms.Count).LastRetentionTime - openAnalysis.Chromatograms(openAnalysis.Chromatograms.Count).FirstRetentionTime), 0)   

        ScanRate(i) = scans   
        Analysis(i) = Replace(openAnalysis.Name,".d", "")   
        i = i + 1   
    next   
    
    'Display the number of scans per minute for each opened analysis      
    displayScanRate   
       
    if msgbox ("Do you want to remove previously generated segments (if present)?" & CRLF &_   
               "Warning: Segment naming will not work properly if previously generated compound spectra are still present.", vbyesno, "Clean up Compound Spectra") = 6 then     
        for each openAnalysis in application.analyses     
            openAnalysis.Compounds.Clear       
        next
	else
		Quit
    end if     
       
    if msgbox ("Do you want to change the default mass range (150 - 1000)?", 260, "Set Mass Range") = 6 then  ' vbYesNo with 2nd button as default   
        getMassRange   
    end if   
         
    nSegments = InputBox("Enter the total number of new segments for each open analysis.", "Segment Count")     
         
    reDim Segments(nSegments*2)     
         
    getTimeRanges(nSegments)     
         
    if msgbox ("Do you want to subtract the baseline for the average spectra?" & CRLF &_   
               "For data from the 2xR cell, this is strongly recommended.", vbyesno, "Baseline Correction") = 6 then     
        BlCorr = 1     
    else      
        BlCorr = 0     
    end if     
  
        ReCal = 0     
        
    'Do the averaging     
    AvgSpectra     
    
    'Display Peak Counts 
    displayPeakCount       
         
else
 
	Quit
  
end if     
     
Quit     
     
     
     
     
' SUBROUTINES AND FUNCTIONS     
' ----------------------------------------------------------------------------------------
     
sub AvgSpectra     
    
    k = 1     
    for each openAnalysis in application.analyses
    
        PeakCount(k) = openAnalysis.Name & ": "   
        i = 1     
        for n = 1 To nSegments 
         
            m = openAnalysis.Chromatograms.Count 
            
            openAnalysis.Chromatograms(m).ClearRangeSelections     
            openAnalysis.Chromatograms(m).AddRangeSelection Segments(i), Segments(i+1), 0, 0     
            openAnalysis.Chromatograms(m).AverageMassSpectrum false, true     
            
            set Spec = openAnalysis.Spectra(openAnalysis.Spectra.Count)     
            name = Replace(Replace(n & "_" & Segments(i) & "-" & Segments (i+1) & "min", ",", "p"), ".", "p")     
            Spec.Name = name     
            if BlCorr = 1 then     
				Spec.SubtractBaseline     
            end if     
            Spec.masslistclear    
            Spec.masslistfind MassListMin, MassListMax  
            
            PeakCount(k) = PeakCount(k) & Spec.MSPeakList.Count & ", "   
            
            
            if ReCal = 1 then     
                if not Spec.RecalibrateInternal Then      
                     MsgBox "Calibration of spectrum '" + Spec.Name + "' failed."      
                end if    
			end if
                
            openAnalysis.chromatograms(1).ClearRangeSelections     
            i = i + 2     

        next
        PeakCount(k) = PeakCount(k) & CRLF
        k = k + 1
        openAnalysis.Save     
    next      
end sub     
     
    
     
function getTimeRanges(nSegments)     
     
    message = "The following retention time (RT) table will be used to generate segments: " & CRLF & CRLF     
    i = 1     
    for n = 1 To nSegments     
        message = message & "RT range  " & n & " : "     
        Segments(i) = InputBox("Start time of segment    " & n & CRLF & CRLF &_   
                                     "Enter retention time in minutes." & CRLF &_   
                                     "Warning!!! Depending on your systems settings, use comma (,) or dot(.) as decimal separator!", "Segment " & n & "/" & nSegments)   
        if IsNumeric(Segments(i)) = FALSE then   
            msgBox("Warning, your input values is not a numeric value." & CRLF & "Check your decimal separator!" & CRLF & "Please start over")   
            Quit   
        end if     
        message = message & Segments(i) & " - "     
        Segments(i+1) = InputBox("End time of segment    " & n & CRLF & CRLF &_   
                                     "Enter retention time in minutes." & CRLF &_   
                                     "Warning!!! Depending on your systems settings, use comma (,) or dot(.) as decimal separator!", "Segment " & n & "/" & nSegments)   
        if IsNumeric(Segments(i)) = FALSE then   
            msgBox("Warning, your input values is not a numeric value." & CRLF & "Check your decimal separator!" & CRLF & "Please start over")   
            Quit   
        end if       
        message = message & Segments(i+1) & " min." & CRLF     
        i = i+2     
    next     
    message = message &  CRLF & "Click OK to continue."     
    if msgBox(message, vbOKCancel, "Confirm Segments") = 1 then     
        getTimeRanges = Segments     
    else      
        Quit     
    end if     
         
end function     
   
     
sub Quit         
    Form.Close 'this command ends the script run 
end sub   
   
 
  
sub ChromDef   
       
    Pol = daNegative 'openAnalysis.Polarity   
    Set TIC = CreateObject("DataAnalysis.TICChromatogramDefinition")     
    TIC.MSFilter.Type      = daMSFilterAll       
    TIC.Polarity           = Pol     
   
end sub   
   
sub ChromRemove   
   
    For Each openAnalysis in Application.Analyses   
       
        if openAnalysis.Chromatograms.Count > 0 then   
               
            For Each Chrom in openAnalysis.Chromatograms  
 
                if Chrom.Definition.Type = daBPCChromType Or Chrom.Definition.Type = daTICChromType Or Chrom.Definition.Type = daEICChromType then    
                     
                    if Chrom.Definition.Polarity <> Pol then   
                   
                        msgbox("Warning: The following chromatogram trace will be removed from analysis " & openAnalysis.Name & ": " & Chrom.Name)   
                   
                    end if   
                  
                end if   
               
            next   
       
        end if   
           
    next   
   
end sub   
   
     
sub getMassRange     
   
    message = message & "Your selected mass range is: "    
       
          MassListMin = InputBox("Enter the starting m/z value" & CRLF & "Value will be rounded to integer values", "Set Mass Range")   
          if IsNumeric(MassListMin) = FALSE then   
            msgBox("Warning, your input values is not a numeric value." & CRLF & "Check your decimal separator!" & CRLF & "Please start over")   
            Quit   
          else Round(MassListMin)   
          end if   
             
          MassListMax = Round(InputBox("Enter the highest m/z value" & CRLF & "Value will be rounded to integer values"))   
          if IsNumeric(MassListMax) = FALSE then   
            msgBox("Warning, your input values is not a numeric value." & CRLF & "Check your decimal separator!" & CRLF & "Please start over")   
            Quit   
          else Round(MassListMax)   
          end if   
             
          if MassListMax = MasslistMin then   
            msgBox("Please choose two different m/z values for start and end")   
          end if   
             
          if MassListMax < MasslistMin then   
            dim tmp   
            tmp = MassListMax   
            MasslistMax = MassListMin   
            MassListMin = tmp   
          end if   
             
    message = message & MassListMin & " - " & MassListMax & " m/z." & CRLF & CRLF & "Click OK to continue."   
   
    if msgBox(message, vbOKCancel, "Confirm Mass Range") = 1 then     
            
    else      
        Quit     
    end if   
   
end sub   
   
   
     
     
sub displayScanRate   
   
    message = "Analysis scan rates (scans per minute): " & CRLF & CRLF   
       
    for n = 1 To nAnalysis   
           
        message = message & Analysis(n) & ":    " & ScanRate(n) & CRLF   
           
    next   
     
    if msgBox(message, vbOKCancel, "Review Scan Rates") = 1 then     
            
    else      
        Quit     
    end if   
       
end sub         
  
  
  
  
sub displayPeakCount   
   
    message = "The number of peaks in each segment of each analysis is: " & CRLF & CRLF   
       
    for n = 1 To nAnalysis   
           
        message = message & PeakCount(n) 
           
    next   
     
    if msgBox(message, vbOKCancel, "Review Peak Counts") = 1 then     
            
    else      
        Quit     
    end if    
       
end sub    
  
