# Supplementary material for: Direct Analysis of Marine Dissolved Organic Matter Using LC-FT-ICR MS
Source: Environ Sci Technol. 2024 Mar 1;58(10):4637–47. doi: 10.1021/acs.est.3c07219 (PMC10938638; doi:10.1021/acs.est.3c07219)
Supplement: Supplementary file 3 — es3c07219_si_003.xlsx [file es3c07219_si_003.xlsx]

## Sheet: Terrabase-inc_Surfactants
NAME(s)	CHEMICAL FORMULA	NOMINAL MASS	CAS-#	USE	ION FORMULA (neg)	m/z	CHARGE
n-butylbenzene	C10H14	134.22	104-51-8	byproduct of surfactant manufacture	C10H13	133.102	1-
n-hexylsulfonic acid sodium	C6H13NaO3S	188.22	2832-45-3	surfactant	C6H13O3S1	165.059	1-
LO-EO-1; linear octanol monoethoxylate	C10H22O2	174.28	10020-43-6	surfactant	C10H21O2	173.155	1-
N-(2-aminoethyl) aspartic acid	C6H12N2O4	176.17		surfactant-metabolite	C6H11N2O4	175.072	1-
4-n-hexylphenol	C12H18O	178.27	2446-69-7	surfactant	C12H17O	177.128	1-
n-octylbenzene	C14H22	190.33	2189-60-8	byproduct of surfactant manufacture	C14H21	189.165	1-
4-heptylphenol	C13H20O	192.3	1987-50-4	surfactant	C13H19O1	191.144	1-
n-octylsulfonic acid sodium	C8H17NaO3S	216.27	5324-84-5	surfactant	C8H17O3S1	193.09	1-
beta-alaninediacetic acid; N-(2-carboxyethyl)iminodiacetic acid; Trilon GS	C7H11NO6	205.17	6245-75-6	surfactant	C7H10N1O6	204.051	1-
n-octyl sulfate sodium	C8H17NaO4S	232.27	142-31-4	surfactant	C8H17O4S1	209.085	1-
sulfophenyl-4-acetic acid sodium	C8H7NaO5S	238.19	38251-39-7	surfactant	C8H7O5S1	215.002	1-
LO-EO-2; linear octanol (ethoxylate)2	C12H26O3	218.34	19327-37-8	surfactant	C12H25O3	217.181	1-
n-decylbenzene	C16H26	218.38	104-72-3	byproduct of surfactant manufacture	C16H25	217.196	1-
					C15H23O1	219.175	1-
BNP; branched nonylphenol	C15H24O	220.35	84852-15-3	surfactant	C15H23O1	219.175	1-
nonylphenol isomers	C15H24O	220.35	25154-52-3	surfactant metabolite	C15H23O1	219.175	1-
n-decylsulfonic acid sodium	C10H21NaO3S	244.32	13419-61-9	surfactant	C10H21O3S1	221.122	1-
n-nonyl sulfate sodium	C9H19NaO4S	246.3	1072-15-7	surfactant	C9H19O4S1	223.101	1-
sulfophenyl-4-propionic acid sodium	C9H9NaO5S	252.22		surfactant	C9H9O5S1	229.018	1-
LH-EO-3; linear hexanol triethoxylate	C12H26O4	234.34	25961-89-1	surfactant	C12H25O4	233.176	1-
n-undecylsulfonic acid sodium	C11H23NaO3S	258.36	5838-34-6	surfactant	C11H23O3S1	235.137	1-
					C10H21O4S1	237.117	1-
2-(n-decyl) sulfate sodium	C10H21NaO4S	260.33	32687-84-6	surfactant	C10H21O4S1	237.117	1-
n-decyl sulfate sodium	C10H21NaO4S	260.32	142-87-0	surfactant	C10H21O4S1	237.117	1-
n-propyl dodecanoate; propyl laurate	C15H30O2	242.4	3681-78-5	surfactant	C15H29O2	241.217	1-
sulfophenyl-4-butyric acid sodium	C10H11NaO5S	266.24		surfactant	C10H11O5S1	243.033	1-
1-phenyldodecane	C18H30	246.43	123-01-3	byproduct of surfactant manufacture	C18H29	245.227	1-
n-dodecylsulfonic acid sodium	C12H25NaO3S	272.38	2386-53-0	surfactant	C12H25O3S1	249.153	1-
					C16H25O2	249.186	1-
BOP-EO-1.5; branched octylphenol (ethoxylate)1.5	C16H26O2	272.41		surfactant	C16H25O2	249.186	1-
LOP-EO-1; linear octylphenol (ethoxylate)1	C16H26O2	250.38	51437-89-9	surfactant	C16H25O2	249.186	1-
n-undecyl sulfate sodium	C11H23NaO4S	274.35	1072-24-8	surfactant	C11H23O4S1	251.132	1-
N-(n-decyl)pyridinium chloride	C15H26ClN	255.83	1609-21-8	surfactant	C15H25Cl1N1	254.168	1-
4-(n-heptyl)benzenesulfonic acid sodium	C13H19NaO3S	278.35		surfactant	C13H19O3S1	255.106	1-
LTED-EO-1, linear tetradecanol (ethoxylate)1	C16H34O2	258.45	2136-70-1	surfactant	C16H33O2	257.249	1-
sulfophenyl-4-malonic acid sodium	C9H7NaO7S	282.2		surfactant	C9H7O7S1	258.992	1-
LO-EO-3; linear octanol (ethoxylate)3	C14H30O4	262.39	19327-38-9	surfactant	C14H29O4	261.207	1-
4-dodecylphenol; also CAS 27459-10-5	C18H30O	262.43	104-43-8	surfactant	C18H29O1	261.222	1-
dodecyltrimethylammonium chloride; laurtrimonium chloride	C15H34ClN	263.89	112-00-5	surfactant	C15H33Cl1N1	262.231	1-
n-hexylglucoside, D	C12H24O6	264.32	54549-24-5	surfactant	C12H23O6	263.15	1-
n-tridecylsulfonic acid sodium	C13H27NaO3S	286.41		surfactant	C13H27O3S1	263.169	1-
					C17H27O2	263.202	1-
BNP-EO-1; branched nonylphenol (ethoxylate)1	C17H28O2	264.41		surfactant	C17H27O2	263.202	1-
LNP-EO-1.5; linear nonylphenol (ethoxylate)1.5	C17H28O2	286.43		surfactant	C17H27O2	263.202	1-
					C12H25O4S1	265.148	1-
n-dodecyl sulfate sodium; sodium lauryl sulfate	C12H25NaO4S	288.38	151-21-3	surfactant	C12H25O4S1	265.148	1-
n-dodecylsulfonic acid, 1-hydroxy, sodium	C12H25NaO4S	288.38		surfactant	C12H25O4S1	265.148	1-
n-dodecylsulfonic acid, 3-hydroxy, sodium	C12H25NaO4S	288.38		surfactant	C12H25O4S1	265.148	1-
4-(n-octyl)benzenesulfonic acid sodium	C14H21NaO3S	292.37	6149-03-07	surfactant	C14H21O3S1	269.122	1-
LDD-EO-2; linear dodecanol (ethoxylate)2	C16H34O3	274.44	3055-93-4	surfactant	C16H33O3	273.244	1-
n-tetradecylbenzene	C20H34	274.49	1459-10-5	byproduct of surfactant manufacture	C20H33	273.259	1-
4-n-nonylphenoxyacetic acid	C17H26O3	278.39	3115-49-9	surfactant	C17H25O3	277.181	1-
n-tetradecylsulfonic acid sodium	C14H29NaO3S	300.43	6994-45-2	surfactant	C14H29O3S1	277.184	1-
LH-EO-4; linear hexanol (ethoxylate)4	C14H30O5	278.39		surfactant	C14H29O5	277.202	1-
decyltrimethylammonium bromide	C13H30BrN	280.3	2082-84-0	surfactant	C13H29Br1N1	278.149	1-
					C13H27O4S1	279.164	1-
BTDS-Na; branched tridecanol sulfate sodium salt	C13H27NaO4S	302.41		surfactant	C13H27O4S1	279.164	1-
n-dodecylsulfonic acid, 3-methoxy, sodium	C13H27NaO4S	302.41		surfactant	C13H27O4S1	279.164	1-
1-dodecanol -12-sulfate	C12H26O5S	282.4		surfactant	C12H25O5S1	281.143	1-
1-dodecylpyridinium chloride; laurylpyridinium chloride	C17H30ClN	283.88	104-74-5	surfactant, sanitizer	C17H29Cl1N1	282.199	1-
4-(3-nonyl)benzenesulfonic acid sodium	C15H23NaO3S	306.4		surfactant	C15H23O3S1	283.137	1-
sulfophenyl-4-(3-glutaric acid) sodium	C11H11NaO7S	310.25		surfactant	C11H11O7S1	287.023	1-
DDA-EO-2; dodecanoic acid (diethoxy) ester	C16H32O4	288.43	141-20-8	surfactant	C16H31O4	287.223	1-
LTD-EO-2; n-tridecanol (ethoxylate)2	C17H36O3	288.47	14663-73-1	surfactant	C17H35O3	287.259	1-
LD-EO-3; linear decanol (ethoxylate)3	C16H34O4	290.44	4669-23-2	surfactant	C16H33O4	289.238	1-
n-octyl-beta-D-glucoside	C14H28O6	292.37	29836-26-8	surfactant	C14H27O6	291.181	1-
n-undecylsulfonic acid, 1-carbomethoxy, sodium	C13H25NaO5S	316.39		surfactant	C13H25O5S1	293.143	1-
					C14H29O4S1	293.179	1-
2-(n-tetradecyl) sulfate sodium	C14H29NaO4S	316.44		surfactant	C14H29O4S1	293.179	1-
4-(n-tetradecyl) sulfate sodium	C14H29NaO4S	316.44		surfactant	C14H29O4S1	293.179	1-
7-ethyl-2-methyl-4-undecanol sulfate sodium salt	C14H29NaO4S	316.44	139-88-8	D-sclerosing agent; surfactant	C14H29O4S1	293.179	1-
LTEDS-Na; linear tetradecanol sulfate sodium salt	C14H29NaO4S	316.43	1191-50-0	surfactant	C14H29O4S1	293.179	1-
n-dodecylsulfonic acid, 3-ethoxy, sodium	C14H29NaO4S	316.44		surfactant	C14H29O4S1	293.179	1-
n-tetradecyl-sulfonic acid, 1-hydroxy, sodium	C14H29NaO4S	316.44	93941-93-6	surfactant	C14H29O4S1	293.179	1-
n-tetradecylsulfonic acid, 3-hydroxy, sodium	C14H29NaO4S	316.44		surfactant	C14H29O4S1	293.179	1-
LOP-EO-2; linear octylphenol (ethoxylate)2	C18H30O3	294.43		surfactant	C18H29O3	293.212	1-
					C16H25O3S1	297.153	1-
4-(2-decyl)benzenesulfonic acid sodium	C16H25NaO3S	320.43		surfactant	C16H25O3S1	297.153	1-
4-(3-decyl)benzenesulfonic acid sodium	C16H25NaO3S	320.43		surfactant	C16H25O3S1	297.153	1-
4-(5-decyl)benzenesulfonic acid sodium	C16H25NaO3S	320.43		surfactant	C16H25O3S1	297.153	1-
LAS; linear alkyl benzene sulfonic acid sodium; model structure	C16H25NaO3S	320.43	42615-29-2	surfactant	C16H25O3S1	297.153	1-
LAS-xC10; x-(4-sulfophenyl)decane sodium	C16H25NaO3S	320.43		surfactant	C16H25O3S1	297.153	1-
LTED-EO-2; linear tetradecanol (ethoxylate)2	C18H38O3	302.5		surfactant	C18H37O3	301.275	1-
n-hexadecylbenzene	C22H38	302.55	1459-09-2	byproduct of surfactant manufacture	C22H37	301.29	1-
n-hexadecylsulfonic acid sodium	C16H33NaO3S	328.49	15015-81-3	surfactant	C16H33O3S1	305.216	1-
LO-EO-4; linear octanol (ethoxylate)4	C16H34O5	306.44	19327-39-0	surfactant	C16H33O5	305.233	1-
dodecyltrimethylammonium bromide	C15H34BrN	308.35	1119-94-4	surfactant	C15H33Br1N1	306.18	1-
					C15H31O4S1	307.195	1-
LPDS-Na; linear pentadecanol sulfate sodium salt	C15H31NaO4S	330.46		surfactant	C15H31O4S1	307.195	1-
n-dodecylsulfonic acid, 3-isopropoxy, sodium	C15H31NaO4S	330.46		surfactant	C15H31O4S1	307.195	1-
n-dodecylsulfonic acid, 3-n-propoxy, sodium	C15H31NaO4S	330.46		surfactant	C15H31O4S1	307.195	1-
					C19H31O3	307.228	1-
BNP-EO-1.5; branched nonylphenol (ethoxylate)1.5	C19H32O3	276.35		surfactant	C19H31O3	307.228	1-
LNP-EO-2; linear nonylphenol (ethoxylate)2	C19H32O3	308.46	20427-84-3	surfactant	C19H31O3	307.228	1-
1-tetradecanol -14-sulfate	C14H30O5S	310.45		surfactant	C14H29O5S1	309.174	1-
					C17H27O3S1	311.169	1-
4-(2-undecyl)benzenesulfonic acid sodium	C17H27NaO3S	334.45	6183-51-3	surfactant	C17H27O3S1	311.169	1-
4-(n-undecyl)benzenesulfonic acid sodium	C17H27NaO3S	334.45		surfactant	C17H27O3S1	311.169	1-
LAS-xC11; x-(4-sulfophenyl)undecane sodium salt	C17H27NaO3S	334.45		surfactant	C17H27O3S1	311.169	1-
2-ethylhexyl dodecanoate	C20H40O2	312.53	20292-08-4	surfactant	C20H39O2	311.296	1-
LPD-EO-2; n-pentadecanol (ethoxylate)2	C19H40O3	316.52	56049-80-0	surfactant	C19H39O3	315.29	1-
LDD-EO-3; linear dodecanol (ethoxylate)3	C18H38O4	318.5	3055-94-5	surfactant	C18H37O4	317.27	1-
cetyltrimethylammonium chloride	C19H42ClN	320	112-02-7	surfactant	C19H41Cl1N1	318.293	1-
n-decylglucoside	C16H32O6	320.43	41444-55-7	surfactant	C16H31O6	319.213	1-
n-heptadecylsulfonic acid sodium	C17H35NaO3S	342.52		surfactant	C17H35O3S1	319.231	1-
n-tetradecylsulfonic acid, 3-dimethylamino, sodium	C16H34NNaO3S	343.51		surfactant	C16H34N1O3S1	320.226	1-
n-tridecylsulfonic acid, 1-carbomethoxy, sodium	C15H29NaO5S	344.45		surfactant	C15H29O5S1	321.174	1-
BNP-EO-2-acid; branched nonylphenol (ethoxylate)2 acid	C19H30O4	322.45		surfactant	C19H29O4	321.207	1-
					C16H33O4S1	321.211	1-
hexadecylsulfate sodium	C16H33NaO4S	344.48	1120-01-0	surfactant	C16H33O4S1	321.211	1-
n-dodecylsulfonic acid, 3-n-butoxy, sodium	C16H33NaO4S	344.49		surfactant	C16H33O4S1	321.211	1-
n-hexadecyl-sulfonic acid, 1-hydroxy, sodium	C16H33NaO4S	344.49		surfactant	C16H33O4S1	321.211	1-
n-hexadecylsulfonic acid, 3-hydroxy, sodium	C16H33NaO4S	344.49		surfactant	C16H33O4S1	321.211	1-
LH-EO-5; linear hexane pentaethoxylate	C16H34O6	322.44	86674-95-5	surfactant	C16H33O6	321.228	1-
1-pentadecanol -15-sulfate	C15H32O5S	324.48		surfactant	C15H31O5S1	323.19	1-
1-dodecanol -12-(EO)1-sulfate	C14H30O6S	326.45		surfactant	C14H29O6S1	325.169	1-
					C18H29O3S1	325.184	1-
4-(3-dodecyl)benzenesulfonic acid sodium	C18H29NaO3S	348.48		surfactant	C18H29O3S1	325.184	1-
4-(6-dodecyl)benzenesulfonic acid sodium	C18H29NaO3S	348.48		surfactant	C18H29O3S1	325.184	1-
4-(n-dodecyl)benzenesulfonic acid sodium	C18H29NaO3S	348.48	25155-30-0	surfactant	C18H29O3S1	325.184	1-
LAS-xC12; x-(4-sulfophenyl)dodecane sodium salt	C18H29NaO3S	348.48		surfactant	C18H29O3S1	325.184	1-
LHD-EO-2; linear hexadecanol (ethoxylate)2	C20H42O3	330.55		surfactant	C20H41O3	329.306	1-
octadecylbenzene	C24H42	330.6	4445-07-02	byproduct of surfactant manufacture	C24H41	329.321	1-
monodecyl citrate	C16H28O7	332.39	19763-41-8	surfactant	C16H27O7	331.176	1-
n-heptadecyltrimethylammonium chloride	C20H44ClN	334.03		surfactant	C20H43Cl1N1	332.309	1-
LD-EO-4; linear decanol (ethoxylate)4	C18H38O5	334.5		surfactant	C18H37O5	333.265	1-
tetradecyltrimethylammonium bromide; myrtrimonium bromide	C17H38BrN	336.41	1119-97-7	surfactant	C17H37Br1N1	334.211	1-
n-tetradecylsulfonic acid, 3-propylamino, sodium	C17H36NNaO3S	357.53		surfactant	C17H36N1O3S1	334.242	1-
n-hexadecylsulfonic acid, 3-methoxy, sodium	C17H35NaO4S	358.52		surfactant	C17H35O4S1	335.226	1-
					C16H33O5S1	337.205	1-
n-tetradecylsulfonic acid, 3-hydroxyethoxy, sodium	C16H33NaO5S	360.49		surfactant	C16H33O5S1	337.205	1-
1-hexadecanol -16-sulfate	C16H34O5S	338.51		surfactant	C16H33O5S1	337.205	1-
LOP-EO-3; linear octylphenol (ethoxylate)3	C20H34O4	338.49	2315-62-0	surfactant	C20H33O4	337.238	1-
LAS-xC13; x-(4-sulfophenyl)tridecane sodium salt	C19H31NaO3S	362.51		surfactant	C19H31O3S1	339.2	1-
n-dodecylsulfonic acid, 3-phenoxy, sodium	C18H29NaO4S	364.48		surfactant	C18H29O4S1	341.179	1-
Cequartyl O; oleyltrimethylammonium chloride	C21H44ClN	346.04		surfactant	C21H43Cl1N1	344.309	1-
LTED-EO-3; linear tetradecanol (ethoxylate)3	C20H42O4	346.55	26826-30-2	surfactant	C20H41O4	345.301	1-
n-dodecylglucoside	C18H36O6	348.48	59122-55-3	surfactant	C18H35O6	347.244	1-
n-tetradecylsulfonic acid, 3-butylamino, sodium	C18H38NNaO3S	371.56		surfactant	C18H38N1O3S1	348.258	1-
n-pentadecylsulfonic acid, 1-carbomethoxy, sodium	C17H33NaO5S	372.5		surfactant	C17H33O5S1	349.205	1-
					C18H37O4S1	349.242	1-
n-dodecylsulfonic acid, 3-n-hexoxy, sodium	C18H37NaO4S	372.54		surfactant	C18H37O4S1	349.242	1-
n-octadecyl-sulfonic acid, 1-hydroxy, sodium	C18H37NaO4S	372.54		surfactant	C18H37O4S1	349.242	1-
octadecylsulfuric acid sodium	C18H37NaO4S	372.54	1120-04-3	surfactant	C18H37O4S1	349.242	1-
LO-EO-5; linear octanol (ethoxylate)5	C18H38O6	350.5	19327-40-3	surfactant	C18H37O6	349.26	1-
benzyldimethyl-n-tridecylammonium chloride	C22H40ClN	354.02		surfactant	C22H39Cl1N1	352.278	1-
1-tetradecanol -14-(EO)1-sulfate	C16H34O6S	354.51		surfactant	C16H33O6S1	353.2	1-
1-tridecanol -13-(EO)2-sulfate	C16H34O6S	384.53		surfactant	C16H33O6S1	353.2	1-
					C20H33O3S1	353.216	1-
2,5-diheptylbenzenesulfonic acid sodium	C20H33NaO3S	376.53		surfactant	C20H33O3S1	353.216	1-
2-ethyl-5-dodecylbenzenesulfonic acid sodium	C20H33NaO3S	376.53		surfactant	C20H33O3S1	353.216	1-
2-propyyl-5-undecylbenzenesulfonic acid sodium	C20H33NaO3S	376.53		surfactant	C20H33O3S1	353.216	1-
4-(n-tetradecyl)benzenesulfonic acid sodium	C20H33NaO3S	334.45		surfactant	C20H33O3S1	353.216	1-
5-ethyl-2-dodecylbenzenesulfonic acid sodium	C20H33NaO3S	376.53		surfactant	C20H33O3S1	353.216	1-
5-methyl-2-tridecylbenzenesulfonic acid sodium	C20H33NaO3S	376.53		surfactant	C20H33O3S1	353.216	1-
5-propyyl-2-undecylbenzenesulfonic acid sodium	C20H33NaO3S	376.53		surfactant	C20H33O3S1	353.216	1-
LAS-xC14; x-(4-sulfophenyl)tetradecane sodium salt	C20H33NaO3S	376.54		surfactant	C20H33O3S1	353.216	1-
n-nonyltriethoxyphosphate	C15H33O7P	356.4		surfactant	C15H32O7P1	355.189	1-
					C21H43N2O2	355.333	1-
1,2-propanediamine oleate	C21H44N2O2	356.59		surfactant	C21H43N2O2	355.333	1-
1,3-propanediamine oleate	C21H44N2O2	356.59		surfactant	C21H43N2O2	355.333	1-
2-(n-pentadecyl)sulfonic acid, 1-carboxylic acid, disodium	C16H30Na2O5S	380.45		surfactant	C16H30Na1O5S1	357.172	1-
1,3-propanediamine stearate	C21H46N2O2	358.61		surfactant	C21H45N2O2	357.349	1-
n-tetradecylsulfonic acid, 3-piperidino, sodium	C19H38NNaO3S	383.57		surfactant	C19H38N1O3S1	360.258	1-
LDD-EO-4; linear dodecanol (ethoxylate)4	C20H42O5	362.55	5274-68-0	surfactant	C20H41O5	361.296	1-
n-tetradecylsulfonic acid, 3-morpholino, sodium	C18H36NNaO4S	385.54		surfactant	C18H36N1O4S1	362.237	1-
hexadecyltrimethylammonium bromide; cetyltrimethylammonium bromide	C19H42BrN	364.45	57-09-0	surfactant	C19H41Br1N1	362.243	1-
n-pentadecylsulfonic acid, 1-carboethoxy, sodium	C18H35NaO5S	386.53		surfactant	C18H35O5S1	363.221	1-
n-hexadecylsulfonic acid, 3-n-propoxy, sodium	C19H39NaO4S	386.57		surfactant	C19H39O4S1	363.257	1-
LH-EO-6; linear hexanol (ethoxylate)6	C18H38O7	366.49		surfactant	C18H37O7	365.254	1-
N,N-dimethyl-N-tetradecyl-N-benzylammonium chloride; Zephiramine chloride	C23H42ClN	368.05	139-08-2	surfactant	C23H41Cl1N1	366.293	1-
1-pentadecanol -15-(EO)1-sulfate	C17H36O6S	368.53		surfactant	C17H35O6S1	367.216	1-
1-dodecanol -12-(EO)2-sulfate	C16H34O7S	370.5		surfactant	C16H33O7S1	369.195	1-
n-tetradecylsulfonic acid, 3-phenoxy, sodium	C20H33NaO4S	392.53		surfactant	C20H33O4S1	369.211	1-
4-(6-dodecyyl)benzenesulfonic acid dimethylammonium salt	C20H37NO3S	371.58		surfactant	C20H36NO3S1	370.242	1-
DDA-EO-4; dodecanoic acid (tetraethoxy) ester	C20H40O6	376.53		surfactant	C20H39O6	375.275	1-
LTD-EO-4; linear tridecanol tetraethoxylate	C21H44O5	376.58	930-08-5	surfactant	C21H43O5	375.312	1-
caproyl arginine methyl ester hydrochloride	C17H35ClN4O3	378.94		surfactant	C17H34Cl1N4O3	377.232	1-
					C19H37O5S1	377.237	1-
n-heptadecylsulfonic acid, 1-carbomethoxy, sodium	C19H37NaO5S	400.55		surfactant	C19H37O5S1	377.237	1-
n-pentadecylsulfonic acid, 1-carbo-n-propoxy, sodium	C19H37NaO5S	400.55		surfactant	C19H37O5S1	377.237	1-
					C20H41O4S1	377.273	1-
n-dodecylsulfonic acid, 3-(2-ethyl-n-hexoxy), sodium	C20H41NaO4S	400.6		surfactant	C20H41O4S1	377.273	1-
n-dodecylsulfonic acid, 3-n-octoxy, sodium	C20H41NaO4S	400.6		surfactant	C20H41O4S1	377.273	1-
n-hexadecylsulfonic acid, 3-n-butoxy, sodium	C20H41NaO4S	400.6		surfactant	C20H41O4S1	377.273	1-
LD-EO-05; linear decanol (ethoxylate)5; 3,6,9,12,15-pentaoxapentacosan-1-ol	C20H42O6	378.55	23244-49-7	surfactant	C20H41O6	377.291	1-
n-tetradecylsulfonic acid, 3-hydroxyethoxyethoxy, sodium	C18H37NaO6S	404.54		surfactant	C18H37O6S1	381.232	1-
LAS-xC16; x-(4-sulfophenyl)hexadecane sodium salt	C22H37NaO3S	404.59		surfactant	C22H37O3S1	381.247	1-
					C22H37O5	381.265	1-
LOP-EO-4.5; linear octylphenol (ethoxylate)4.5	C22H38O5	406.58		surfactant	C22H37O5	381.265	1-
LOP-EO-4; linear octylphenol (ethoxylate)4	C22H38O5	382.54		surfactant	C22H37O5	381.265	1-
N-(n-hexadecyl)pyridinium bromide	C21H38BrN	384.45		surfactant	C21H37Br1N1	382.211	1-
4-(n-dodec-5-ynyl)-N-methylpyridinium iodide	C18H28IN	385.33		surfactant	C18H27I1N1	384.119	1-
BNP-EO-2-Br; branched nonylphenol (ethoxylate)2 monobromide, Br-position not stated	C19H31BrO3	387.36		surfactant	C19H30Br1O3	385.138	1-
2-(n-heptadecyl)sulfonic acid, 1-carboxylic acid, disodium	C18H34Na2O5S	408.51		surfactant	C18H34Na1O5S1	385.203	1-
					C18H31I1N1	388.151	1-
4-(1-methylundecyl)-N-methylpyridinium iodide	C18H32IN	389.37		surfactant	C18H31I1N1	388.151	1-
4-(n-dodecyl)-N-methylpyridinium iodide	C18H32IN	389.37		surfactant	C18H31I1N1	388.151	1-
LTED-EO-4, linear tetradecanol (ethoxylate)4	C22H46O5	390.6		surfactant	C22H45O5	389.327	1-
n-heptadecylsulfonic acid, 1-carboethoxy, sodium	C20H39NaO5S	414.58		surfactant	C20H39O5S1	391.252	1-
LO-EO-6; linear octanol (ethoxylate)6	C20H42O7	394.55		surfactant	C20H41O7	393.286	1-
benzylcetyldimethylammonium chloride; benzylhexadecyldimethylammonium chloride	C25H46ClN	396.1	122-18-9	surfactant	C25H45Cl1N1	394.325	1-
LNP-EO-4; linear nonylphenol (ethoxylate)4	C23H40O5	396.57	7311-27-5	surfactant	C23H39O5	395.28	1-
1-tetradecanol -14-(EO)2-sulfate	C18H38O7S	398.56		surfactant	C18H37O7S1	397.227	1-
4-(6-dodecyyl)benzenesulfonic acid diethylammonium salt	C22H41NO3S	399.64		surfactant	C22H40N1O3S1	398.273	1-
BNP-EO-2-acid; branched nonylphenol (ethoxylate)2 acid monobromide, Br-position not stated	C19H29BrO4	401.35		surfactant	C19H28Br1O4	399.118	1-
N-methyl-N-oleoyl taurate sodium; MOT-Na	C21H40NNaO4S	425.6	137-20-2	surfactant	C21H40N1O4S1	402.268	1-
lauroylarginine methyl ester hydrochloride	C19H39ClN4O3	407		surfactant	C19H38Cl1N4O3	405.264	1-
					C21H41O5S1	405.268	1-
n-heptadecylsulfonic acid, 1-carbo-isopropoxy, sodium	C21H41NaO5S	428.61		surfactant	C21H41O5S1	405.268	1-
n-heptadecylsulfonic acid, 1-carbo-n-propoxy, sodium	C21H41NaO5S	428.61		surfactant	C21H41O5S1	405.268	1-
					C22H45O6	405.322	1-
LDD-EO-5.25; DOBANOL 23-4.5/6; linear dodecanol/tridecanol (ethoxylate)5.25	C22H46O6	424.63		surfactant	C22H45O6	405.322	1-
LDD-EO-5; linear dodecanol (ethoxylate)5; NEODOL 23-5	C22H46O6	406.6	3055-95-6	surfactant	C22H45O6	405.322	1-
LN-EO6; nonanol (ethoxylate)6	C21H44O7	408.57		surfactant	C21H43O7	407.301	1-
LAS-xC18; x-(4-sulfophenyl)octadecane sodium salt	C24H41NaO3S	432.64		surfactant	C24H41O3S1	409.278	1-
1-pentadecanol -15-(EO)2-sulfate	C19H40O7S	412.59		surfactant	C19H39O7S1	411.242	1-
perfluorooctanoic acid; C-8	C8HF15O2	414.06	335-67-1	surfactant; fabric conditioner; metabolite	C8F15O2	412.966	1-
LD-EO-6; NEODOL 91-6; linear decanol (ethoxylate)6; CAS also 5168-89-8	C22H46O7	422.6	68439-46-3	surfactant	C22H45O7	421.317	1-
					C24H41O6	425.291	1-
BOP-EO-5; branched octylphenol (ethoxylate)5	C24H42O6	426.59	2315-64-2	surfactant	C24H41O6	425.291	1-
LOP-EO-5; linear octylphenol (ethoxylate)5	C24H42O6	426.59		surfactant	C24H41O6	425.291	1-
LTED-EO-5; linear tetradecanol (ethoxylate)5	C24H50O6	434.66	92669-01-7	surfactant	C24H49O6	433.353	1-
LNP-EO-4.5ac; linear nonylphenol (ethoxylate)4.5 acetate	C25H42O6	460.63		surfactant	C25H41O6	437.291	1-
					C25H43O6	439.307	1-
BNP-EO-5; branched nonylphenol (ethoxylate)5	C25H44O6	440.62		surfactant	C25H43O6	439.307	1-
LNP-EO-5; linear nonylphenol (ethoxylate)5	C25H44O6	440.62	26264-02-8	surfactant	C25H43O6	439.307	1-
					C24H49O7	449.348	1-
LDD-EO-6.5; NEODOL 23-6.5; linear dodecanol/tridecanol (ethoxylate)6.5	C24H50O7	479.69		surfactant	C24H49O7	449.348	1-
LDD-EO-6; linear dodecanol (ethoxylate)6	C24H50O7	450.65	3055-96-7	surfactant	C24H49O7	449.348	1-
LDD-EO-6; linear dodecanol (ethoxylate)6.5	C24H50O7	450.66		surfactant	C24H49O7	449.348	1-
1-dodecanol -12-(EO)4-sulfate	C20H42O9S	458.61		surfactant	C20H41O9S1	457.248	1-
LHD-EO-5; n-hexadecanol (ethoxylate)5	C26H54O6	462.71	4478-97-1	surfactant	C26H53O6	461.385	1-
DDA-EO-6; dodecanoic acid (hexaethoxy) ester	C24H48O8	464.64	2370-64-1	surfactant	C24H47O8	463.328	1-
LOP-EO-6; linear octylphenol (ethoxylate)6	C26H46O7	470.65		surfactant	C26H45O7	469.317	1-
n-tetradecylsulfonic acid, 3-trichlorophenoxy, sodium [unstated Cl-positions]	C20H30Cl3NaO4S	495.87		surfactant	C20H30Cl3O4S1	471.094	1-
LTED-EO-6, linear tetradecanol (ethoxylate)6	C26H54O7	478.71	5157-04-0	surfactant	C26H53O7	477.38	1-
LUD-EO-7; NEODOL 1-7; linear undecanol (ethoxylate)7	C25H52O8	480.68		surfactant	C25H51O8	479.359	1-
LNP-EO-6; linear nonylphenol (ethoxylate)6	C27H48O7	484.67		surfactant	C27H47O7	483.333	1-
1-tetradecanol -14-(EO)4-sulfate	C22H46O9S	486.66		surfactant	C22H45O9S1	485.279	1-
OL-EO-5.5; oleyl (ethoxylate)5.5	C28H56O6	488.75		surfactant	C28H55O6	487.4	1-
					C26H53O8	493.375	1-
BDD-EO7; branched dodecanol (ethoxylate)7	C26H54O8	494.71		surfactant	C26H53O8	493.375	1-
LDD-EO-7.5; linear dodecanol (ethoxylate)7.5	C26H54O8	494.71		surfactant	C26H53O8	493.375	1-
LDD-EO-7; linear dodecanol (ethoxylate)7	C26H54O8	494.71	3055-97-8	surfactant	C26H53O8	493.375	1-
LN-EO-8; linear nonanol (ethoxylate)8	C25H52O9	496.68		surfactant	C25H51O9	495.354	1-
1-pentadecanol -15-(EO)4-sulfate	C23H48O9S	500.69		surfactant	C23H47O9S1	499.295	1-
LHD-EO-6; linear hexadecane hexaethoxylate	C28H58O7	506.76		surfactant	C28H57O7	505.411	1-
					C27H55O8	507.39	1-
BTD-EO-7b; BAE-7BT; branched tridecanol (ethoxylate)7	C27H56O8	508.73		surfactant	C27H55O8	507.39	1-
BTD-EO-7p; BAE-7PT; branched tridecanol (ethoxylate)7	C27H56O8	508.73		surfactant	C27H55O8	507.39	1-
LD-EO-8; DOBANOL 91-8; linear decanol (ethoxylate)8	C26H54O9	510.71	24233-81-6	surfactant	C26H53O9	509.37	1-
LOP-EO-7; linear octylphenol (ethoxylate)7	C28H50O8	514.7	32742-88-4	surfactant	C28H49O8	513.343	1-
					C28H57O8	521.406	1-
LTED-EO-7; linear tetadecyl/pentadecyl heptaethoxylate	C28H58O8	522.76	68951-67-7	surfactant	C28H57O8	521.406	1-
LTED-EO-7; linear tetradecanol (ethoxylate)7	C28H58O8	522.76		surfactant	C28H57O8	521.406	1-
LUD-EO-8; linear undecanol (ethoxylate)8	C27H56O9	524.74		surfactant	C27H55O9	523.385	1-
LO-EO-9; linear octanol (ethoxylate)9	C26H54O10	526.71		surfactant	C26H53O10	525.364	1-
LDD-EO-8; linear dodecanol (ethoxylate)8	C28H58O9	538.76	3055-98-9	surfactant	C28H57O9	537.401	1-
LHD-EO-7; linear hexadecanol (ethoxylate)7	C30H62O8	550.82		surfactant	C30H61O8	549.437	1-
LTD-EO-8; linear tridecane octaethoxylate	C29H60O9	552.79		surfactant	C29H59O9	551.416	1-
LD-EO-9; linear decanol (ethoxylate)9	C28H58O10	554.76		surfactant	C28H57O10	553.396	1-
di(n-heptadecyl)-dimethylammonium chloride	C36H76ClN	558.46		surfactant	C36H75Cl1N1	556.559	1-
					C30H53O9	557.37	1-
LOP-EO-8.5; linear octylphenol (ethoxylate)8.5	C30H54O9	582.79		surfactant	C30H53O9	557.37	1-
LOP-EO-8; linear octylphenol (ethoxylate)8	C30H54O9	558.75		surfactant	C30H53O9	557.37	1-
LTED-EO-8; linear tetradecanol (ethoxylate)8	C30H62O9	566.81	27847-86-5	surfactant	C30H61O9	565.432	1-
LUD-EO-9; NEODOL 1-9; linear undecanol (ethoxylate)9	C29H60O10	568.79		surfactant	C29H59O10	567.411	1-
LO-EO-10; linear octanol (ethoxylate)10	C28H58O11	570.76	19327-44-7	surfactant	C28H57O11	569.391	1-
LNP-EO-8; linear nonylphenol (ethoxylate)8	C31H56O9	572.78	41506-14-3	surfactant	C31H55O9	571.385	1-
LPD-EO-8; linear pentadecanol (ethoxylate)8	C31H64O9	580.84		surfactant	C31H63O9	579.448	1-
LDD-EO-9; linear dodecanol (ethoxylate)9; LAE-9; Polidocanol	C30H62O10	582.81	3055-99-0	surfactant	C30H61O10	581.427	1-
LHD-EO-8; n-hexadecanol (ethoxylate)8	C32H66O9	594.87	5698-39-5	surfactant	C32H65O9	593.463	1-
LTD-EO-9; linear tridecanol (ethoxylate)9	C31H64O10	596.84		surfactant	C31H63O10	595.443	1-
					C32H57O10	601.396	1-
LOP-EO-9.5; linear octylphenol (ethoxylate)9.5	C32H58O10	626.85		surfactant	C32H57O10	601.396	1-
LOP-EO-9; linear octylphenol (ethoxylate)9	C32H58O10	602.81	42173-90-0	surfactant	C32H57O10	601.396	1-
LTED-EO-9, linear tetradecanol (ethoxylate)9; 3,6,9,12,15,18,21,24,27-nonaoxahentetracontan-1-ol	C32H66O10	610.87	7300-81-4	surfactant	C32H65O10	609.458	1-
					C33H59O10	615.411	1-
BNP-EO-9; branched nonylphenol (ethoxylate)09	C33H60O10	616.83		surfactant	C33H59O10	615.411	1-
LNP-EO-9; linear nonylphenol (ethoxylate)9	C33H60O10	616.83	26571-11-9	surfactant	C33H59O10	615.411	1-
methylviologendi(decylsulfonic acid) inner salt	C32H52N2O6S2	624.9		surfactant	C32H51N2O6S2	623.319	1-
LPD-EO-9; linear pentadecanol (ethoxylate)9	C33H68O10	624.89		surfactant	C33H67O10	623.474	1-
LDD-EO-10; linear dodecanol (ethoxylate)10	C32H66O11	626.87	9002-92-0	surfactant	C32H65O11	625.453	1-
1-dodecanol -12-(EO)8-sulfate	C28H58O13S	634.82		surfactant	C28H57O13S1	633.353	1-
					C39H77N2O4	637.589	1-
1,2-propanediamine dioleate	C39H78N2O4	639.06		surfactant	C39H77N2O4	637.589	1-
1,3-propanediamine dioleate	C39H78N2O4	639.06		surfactant	C39H77N2O4	637.589	1-
					C33H67O11	639.469	1-
LTD-EO-10; linear tridecanol (ethoxylate)10	C33H68O11	640.9		surfactant	C33H67O11	639.469	1-
LTD-EO-9.75; linear tridecanol (ethoxylate)9.75	C33H68O11	629.88		surfactant	C33H67O11	639.469	1-
					C39H81N2O4	641.62	1-
1,2-propanediamine distearate	C39H82N2O4	643.09		surfactant	C39H81N2O4	641.62	1-
1,3-propanediamine distearate	C39H82N2O4	643.09		surfactant	C39H81N2O4	641.62	1-
LOP-EO-10; linear octylphenol (ethoxylate)10	C34H62O11	646.86		surfactant	C34H61O11	645.422	1-
LNP-EO-9ac; linear nonylphenol (ethoxylate)9 acetate	C35H62O11	658.87		surfactant	C35H61O11	657.422	1-
LTD-EO-10-Cl; linear tridecanol (ethoxylate)10 chloride	C33H67ClO10	659.34		surfactant	C33H66Cl1O10	657.435	1-
LNP-EO-10; linear nonylphenol (ethoxylate)10	C35H64O11	660.88	26027-38-3	surfactant	C35H63O11	659.438	1-
LOD-EO-09; linear octadecanol (ethoxylate)8	C36H74O10	666.98		surfactant	C36H73O10	665.521	1-
1-pentadecanol -15-(EO)8-sulfate	C31H64O13S	676.9		surfactant	C31H63O13S1	675.399	1-
methylviologendi(dodecylsulfonic acid) inner salt	C36H60N2O6S2	681.01		surfactant	C36H59N2O6S2	679.382	1-
LHD-EO-10; linear hexadecanol (ethoxylate)10	C36H74O11	682.97		surfactant	C36H73O11	681.516	1-
BNP-EO-9-P; branched nonylphenol (ethoxylate)9 phosphate	C33H60O13P	695.8		surfactant	C33H59O13P1	694.37	1-
LTED-EO-11; linear tetradecanol (ethoxylate)11	C36H74O12	698.97		surfactant	C36H73O12	697.511	1-
LNP-EO-11; linear nonylphenol (ethoxylate)11	C37H68O12	704.94		surfactant	C37H67O12	703.464	1-
OL-EO-10; oleyl (ethoxylate)10	C38H76O11	709.02		surfactant	C38H75O11	707.531	1-
BNP-EO-9-SA; branched nonylphenol (ethoxylate)9 sulfate ammonium	C33H63NO13S	713.92		surfactant	C33H62N1O13S1	712.395	1-
					C36H73O13	713.506	1-
LDD-EO-12; linear dodecanol (ethoxylate)12	C36H74O13	714.97	3056-00-6	surfactant	C36H73O13	713.506	1-
LDD-EO-12; NEODOL 25-12; linear dodecanol/pentadecanol (ethoxylate)12	C36H74O13	736.01		surfactant	C36H73O13	713.506	1-
LTD-EO-12; linear tridecane dodecaethoxylate	C37H76O13	729		surfactant	C37H75O13	727.521	1-
LOP-EO-12.5; linear octylphenol (ethoxylate)12.5	C38H70O13	759.01		surfactant	C38H69O13	733.474	1-
methylviologendi(tetradecylsulfonic acid) inner salt	C40H68N2O6S2	737.12		surfactant	C40H67N2O6S2	735.445	1-
bis(caproylarginine)1,2-ethylenediamide dihydrochloride	C33H68Cl2N10O4	739.88		surfactant	C33H67Cl2N10O4	737.473	1-
1-(C45-linear alkyl) -45-sulfate	C45H92O5S	745.29		surfactant	C45H91O5S1	743.659	1-
bis(caproylarginine)1,3-propylenediamide dihydrochloride	C34H70Cl2N10O4	753.91		surfactant	C34H69Cl2N10O4	751.489	1-
LDD-EO-13; linear dodecanol (ethoxylate)13	C38H78O14	759.03		surfactant	C38H77O14	757.532	1-
bis(caproylarginine)1,4-butylenediamide dihydrochloride	C35H72Cl2N10O4	767.93		surfactant	C35H71Cl2N10O4	765.504	1-
LHD-EO-12; linear hexadecane dodecaethoxylate	C40H82O13	771.08		surfactant	C40H81O13	769.568	1-
LTED-EO-13; NEODOL 45-13; linear tetradecanol/pentadecanol (ethoxylate)13	C40H82O14	794.09		surfactant	C40H81O14	785.563	1-
BNP-EO-13; branched nonylphenol (ethoxylate)13	C41H76O14	793.04		surfactant	C41H75O14	791.516	1-
					C37H75Cl2N10O4	793.536	1-
bis(caproylarginine)1,6-hexenediamide dihydrochloride	C37H76Cl2N10O4	795.99		surfactant	C37H75Cl2N10O4	793.536	1-
bis(lauroylarginine)1,2-ethylenediamide dihydrochloride	C37H76Cl2N10O4	795.99		surfactant	C37H75Cl2N10O4	793.536	1-
LDD-EO-14; linear dodecane tetradecaethoxylate	C40H82O15	803.08		surfactant	C40H81O15	801.558	1-
bis(lauroylarginine)1,3-propylenediamide dihydrochloride	C38H78Cl2N10O4	810.01		surfactant	C38H77Cl2N10O4	807.551	1-
LHD-EO-13; linear hexadecanol (ethoxylate)13	C42H86O14	815.14		surfactant	C42H85O14	813.594	1-
bis(lauroylarginine)1,4-butylenediamide dihydrochloride	C39H80Cl2N10O4	824.04		surfactant	C39H79Cl2N10O4	821.567	1-
LTED-EO-14; linear tetradecanol (ethoxylate)14	C42H86O15	831.13		surfactant	C42H85O15	829.589	1-
bis(caproylarginine)1,9-nonenediamide dihydrochloride	C40H82Cl2N10O4	838.07		surfactant	C40H81Cl2N10O4	835.582	1-
					C41H83Cl2N10O4	849.598	1-
bis(caproylarginine)1,10-decenediamide dihydrochloride	C41H84Cl2N10O4	852.09		surfactant	C41H83Cl2N10O4	849.598	1-
bis(lauroylarginine)1,6-hexenediamide dihydrochloride	C41H84Cl2N10O4	852.09		surfactant	C41H83Cl2N10O4	849.598	1-
LOP-EO-15; linear octylphenol (ethoxylate)15	C44H82O16	867.12		surfactant	C44H81O16	865.553	1-
					C45H83O16	879.569	1-
BNP-EO-15; branched nonylphenol (ethoxylate)15	C45H84O16	881.15		surfactant	C45H83O16	879.569	1-
LNP-EO-15; linear nonylphenol (ethoxylate)15	C45H84O16	881.15		surfactant	C45H83O16	879.569	1-
bis(lauroylarginine)1,9-nonenediamide dihydrochloride	C44H90Cl2N10O4	894.18		surfactant	C44H89Cl2N10O4	891.645	1-
LHD-EO-15; linear hexadecane pentadecaethoxylate	C46H94O16	903.24		surfactant	C46H93O16	901.647	1-
bis(lauroylarginine)1,10-decenediamide dihydrochloride	C45H92Cl2N10O4	908.2		surfactant	C45H91Cl2N10O4	905.661	1-
LOP-EO-16; linear octylphenol (ethoxylate)16	C46H86O17	911.18		surfactant	C46H85O17	909.579	1-
OL-EO-15; oleyl (ethoxylate)15	C48H96O16	929.28		surfactant	C48H95O16	927.663	1-
BNP-EO-17; branched nonylphenol (ethoxylate)17	C49H92O18	969.26		surfactant	C49H91O18	967.621	1-
LTD-EO-20; linear tridecanol (ethoxylate)20	C53H108O21	1081.42		surfactant	C53H107O21	1079.73	1-
LNP-EO-20; linear nonylphenol (ethoxylate)20	C55H104O21	1101.42		surfactant	C55H103O21	1099.7	1-
LPD-EO-20; linear pentadecanol (ethoxylate)20	C55H112O21	1109.48		surfactant	C55H111O21	1107.76	1-
LHD-EO-20; linear hexadecanol (ethoxylate)20	C56H114O21	1123.5		surfactant	C56H113O21	1121.78	1-
OL-EO-20; oleyl (ethoxylate)20	C58H116O21	1149.54		surfactant	C58H115O21	1147.79	1-
LHD-EO-21; linear hexadecane uneicosaethoxylate	C58H118O22	1167.56		surfactant	C58H117O22	1165.8	1-
LDD-EO-23; linear dodecane trieicosaethoxylate	C60H122O25	1243.61		surfactant	C60H121O25	1241.82	1-
LHD-EO-25; linear hexadecanol (ethoxylate)25	C66H134O26	1343.77		surfactant	C66H133O26	1341.91	1-
LNP-EO-30; linear nonylphenol (ethoxylate)30	C75H144O31	1541.95		surfactant	C75H143O31	1539.96	1-
OL-EO-30; oleyl (ethoxylate)30	C78H156O31	1590.07		surfactant	C78H155O31	1588.06	1-
LDD-EO-31; linear dodecane ...ethoxylate	C76H154O33	1596.03		surfactant	C76H153O33	1594.03	1-
LOP-EO-40; linear octylphenol (ethoxylate)40	C94H182O41	1968.45		surfactant	C94H181O41	1966.21	1-
BNP-EO-40; branched nonylphenol (ethoxylate)40	C95H184O41	1982.47		surfactant	C95H183O41	1980.22	1-
					C115H223O51	2420.49	1-
BNP-EO-50; branched nonylphenol (ethoxylate)50	C115H224O51	2423		surfactant	C115H223O51	2420.49	1-
LNP-EO-50; linear nonylphenol (ethoxylate)50	C115H224O51	2423		surfactant	C115H223O51	2420.49	1-
